# Supplementary material for: Household latrine utilization and associated factors in semi-urban areas of northeastern Ethiopia
Source: PLoS One. 2020 Nov 12;15(11):e0241270. doi: 10.1371/journal.pone.0241270 (PMC7660512; doi:10.1371/journal.pone.0241270)
Supplement: S1 Data — (XLSX) [file pone.0241270.s001.xlsx]

## Sheet: dere ex
ID	OUTCOME	HH	SEX	CATAGE	RELIGION	CATMAR	WIV	OCUPTION	EDUCTION	Famlysize	PRSND	U5C	TYP	UNDER	THEREASO	FACESHOL	CONDTION	FACES	NEWD	LOCATION	yrscat	FRQNCYCN	HOLECOVR	SLAB	WALL1	ROOF	DOOR	SUPRSTCT	MATERIAL	LTRNSTUS	MAINTANC	CLENING	HYGNIC	INFO	REASONS	HHRSPSBL	TABOO	NTABO	WHATTYPE	HAND	DIAREAOE	ZOUTCOME	VAR00001
1	1	1	1	2	1	2	4	5	3	1	1	0	1	0	2	1	3	0	2	2	1	2	0	0	1	0	1	1	1	1	0	1	2	1	2	2	1	1	1	0	1	0.626093	1
2	1	2	1	2	1	2	3	3	5	1	1	0	1	0	2	1	1	1	2	2	1	3	0	0	1	1	1	1	6	1	4	1	1	1	1	3	1	3	4	0	1	0.626093	4
3	1	1	1	3	1	2	2	5	3	1	1	1	2	0	2	2	2	1	1	1	2	4	0	0	1	0	1	1	2	2	2	3	1	1	1	3	1	1	1	1	1	0.626093	1
4	0	1	1	2	1	2	2	5	1	1	0	1	2	0	1	3	1	0	2	1	1	2	0	1	0	1	1	1	2	2	5	1	1	0	2	1	0	0	0	0	1	-1.59318	0
5	0	2	2	3	2	2	1	1	1	2	0	0	2	1	2	1	2	0	2	3	1	3	0	0	0	1	0	1	1	2	1	4	2	0	2	1	1	3	4	0	1	-1.59318	4
6	1	1	1	3	2	2	3	5	2	1	1	0	2	1	2	2	1	1	2	1	1	2	0	0	1	1	1	1	5	2	5	4	2	0	1	1	1	1	1	0	0	0.626093	1
7	1	2	2	3	2	1	2	1	1	1	1	0	2	1	2	3	1	1	3	2	1	2	1	0	1	1	0	1	3	2	4	4	2	1	1	3	0	0	0	0	0	0.626093	0
8	1	1	1	2	2	1	2	1	4	2	1	1	2	0	1	1	2	1	2	3	1	2	0	1	0	0	1	1	2	2	1	4	2	1	1	3	0	0	0	1	0	0.626093	0
9	1	2	2	1	2	1	1	1	1	2	0	1	2	0	1	2	2	1	3	3	2	4	0	0	0	0	1	0	1	1	2	1	1	0	1	2	0	0	0	1	0	0.626093	0
10	1	2	2	4	2	1	2	2	4	2	0	1	1	1	2	1	1	1	2	2	1	4	0	0	0	0	0	0	2	2	0	1	2	0	1	1	1	1	1	0	0	0.626093	1
11	1	1	1	2	2	2	1	5	1	1	1	0	2	0	1	1	1	0	1	1	1	1	0	0	1	0	1	0	2	2	1	2	1	1	1	2	1	2	2	1	1	0.626093	2
12	1	1	1	1	2	1	1	4	2	2	0	1	2	0	1	2	1	1	1	1	1	4	1	0	0	0	1	1	6	2	0	4	2	0	1	1	0	0	0	1	0	0.626093	0
13	1	2	2	2	1	2	1	1	1	1	0	1	2	0	2	1	2	0	3	3	1	3	1	0	1	0	0	0	1	2	1	2	2	1	1	3	0	0	0	0	1	0.626093	0
14	1	2	2	3	1	1	2	1	4	1	0	1	2	0	1	2	1	1	3	3	1	1	0	0	0	1	0	1	2	1	2	2	2	1	1	1	0	0	0	1	1	0.626093	0
15	1	1	1	2	1	1	1	1	1	1	1	1	2	1	2	2	1	1	2	1	2	1	1	0	1	0	1	1	2	2	1	4	2	1	1	1	0	0	0	1	1	0.626093	0
16	1	2	2	2	1	2	1	5	1	1	1	0	2	0	1	1	2	0	2	1	1	1	1	0	1	0	0	0	1	1	4	1	2	1	1	1	0	0	0	1	0	0.626093	0
17	1	2	2	1	1	2	2	1	1	1	0	1	2	0	1	1	1	0	1	1	1	1	0	0	0	0	0	0	2	1	2	4	2	0	1	1	0	0	0	1	0	0.626093	0
18	1	2	2	4	1	2	1	1	2	1	0	1	2	0	1	1	1	1	3	1	1	2	1	0	1	1	0	0	1	1	4	4	2	1	1	1	1	3	4	1	0	0.626093	4
19	1	2	2	3	1	1	1	1	1	1	1	0	2	0	1	2	2	1	3	3	1	4	0	0	0	1	0	0	2	1	2	1	2	1	1	1	0	0	0	1	1	0.626093	0
20	0	2	2	3	1	2	3	2	1	1	0	0	2	0	1	1	1	0	2	2	2	4	0	0	1	1	0	0	1	1	1	1	2	1	3	1	0	0	0	1	0	-1.59318	0
21	0	1	1	2	1	2	1	5	2	1	1	1	2	0	2	1	2	0	2	3	1	2	0	0	0	1	1	1	2	2	4	3	2	1	3	1	0	0	0	1	0	-1.59318	0
22	0	2	2	4	1	1	2	2	1	1	0	1	2	0	1	1	1	1	2	1	1	3	0	0	0	1	0	0	1	1	1	3	2	1	3	3	0	0	0	1	0	-1.59318	0
23	0	1	1	4	1	2	2	5	1	1	0	1	2	0	1	1	2	0	2	1	1	2	0	0	0	0	0	1	2	2	2	1	2	1	3	1	1	2	2	0	0	-1.59318	2
24	1	1	1	2	1	2	2	5	4	1	1	0	2	0	1	1	2	0	2	3	1	4	0	0	1	1	0	1	2	2	2	3	2	1	3	1	0	0	0	0	0	0.626093	0
25	1	2	2	3	1	2	2	1	1	1	1	1	2	0	1	1	1	1	2	1	2	1	0	0	1	0	0	1	2	2	4	1	2	1	3	3	0	0	0	1	0	0.626093	0
26	1	2	2	2	1	1	1	5	3	1	1	1	2	0	1	2	1	1	2	1	1	1	0	0	1	0	1	1	1	2	4	2	2	1	1	1	1	1	1	0	0	0.626093	1
27	1	1	1	3	1	1	1	1	3	1	1	1	2	0	1	1	1	1	3	2	1	2	0	0	1	1	1	1	2	2	4	3	2	1	1	1	0	0	0	1	0	0.626093	0
28	1	2	1	3	1	2	1	1	3	1	1	1	2	0	1	1	2	1	2	2	1	3	0	0	1	1	1	0	2	2	4	3	2	1	1	1	0	0	0	1	0	0.626093	0
29	1	2	1	1	1	1	2	1	1	1	1	1	2	1	2	1	1	1	2	1	2	2	0	0	1	1	1	1	2	2	1	2	2	1	1	1	0	0	0	1	0	0.626093	0
30	1	1	1	1	1	2	3	5	1	2	1	0	2	1	1	2	1	1	1	1	1	2	0	0	1	0	0	1	2	2	1	1	2	1	2	1	0	0	0	0	0	0.626093	0
31	1	1	2	3	1	2	3	5	1	1	1	1	2	0	2	2	2	1	2	1	1	1	0	0	1	1	1	1	2	2	2	1	2	1	1	1	0	0	0	1	1	0.626093	0
32	1	2	1	1	1	2	2	5	2	1	1	0	2	1	2	3	1	1	1	1	1	1	0	0	1	0	0	1	1	2	1	1	1	1	1	1	1	1	1	1	0	0.626093	1
33	0	1	2	1	1	2	1	5	1	1	1	1	2	1	2	1	1	1	1	1	1	1	0	0	1	0	1	1	3	2	4	4	2	1	1	3	0	0	0	1	0	-1.59318	0
34	0	1	2	1	1	2	1	1	3	1	1	0	2	1	2	2	2	1	3	3	1	3	0	0	1	1	0	1	5	2	1	4	2	1	1	1	0	0	0	1	1	-1.59318	0
35	0	2	1	1	1	2	1	4	3	1	1	1	2	0	1	2	1	0	2	3	1	2	0	0	1	0	1	1	3	2	4	4	2	1	3	3	1	2	2	0	0	-1.59318	2
36	1	2	1	1	1	1	2	5	1	2	1	1	2	0	2	1	1	1	2	3	1	3	0	1	1	1	1	1	3	1	1	3	2	1	1	1	1	2	2	0	0	0.626093	2
37	0	2	2	1	1	1	1	5	1	1	0	1	2	0	1	1	1	1	2	3	1	4	0	1	0	0	1	1	2	2	4	1	2	0	3	1	0	0	0	1	1	-1.59318	0
38	0	1	1	2	1	2	2	5	2	1	1	1	2	1	2	2	1	0	1	1	1	1	0	0	1	0	1	1	1	2	1	2	2	1	1	3	0	0	0	0	0	-1.59318	0
39	1	1	1	1	1	1	1	5	3	1	0	1	2	0	1	2	2	1	2	2	2	3	0	0	0	1	0	1	2	2	4	3	2	0	1	1	1	2	2	0	0	0.626093	2
40	1	2	1	2	1	2	1	5	3	1	0	1	2	1	2	1	1	0	2	1	1	2	0	0	0	1	0	1	3	2	1	3	2	0	1	1	0	0	0	1	0	0.626093	0
41	1	1	2	1	1	2	1	5	3	1	0	1	2	0	1	1	2	0	2	1	1	1	0	0	0	0	0	0	1	2	4	3	2	0	1	1	0	0	0	1	1	0.626093	0
42	1	1	1	2	1	2	2	5	3	1	0	1	2	0	1	2	2	0	2	1	2	1	0	0	0	0	0	1	6	1	1	1	2	0	1	1	0	0	0	1	0	0.626093	0
43	0	1	2	1	1	2	2	4	1	1	0	1	2	0	1	2	1	0	1	1	1	3	0	0	0	1	0	0	2	1	4	2	2	1	3	1	0	0	0	0	0	-1.59318	0
44	0	1	2	2	1	2	3	1	3	1	0	1	2	0	1	2	1	1	3	3	1	4	0	0	0	1	0	0	3	2	1	2	2	0	1	1	1	3	4	0	0	-1.59318	4
45	1	2	1	2	1	1	4	5	1	1	0	1	2	0	1	1	1	0	2	2	1	3	0	0	0	1	0	1	1	1	4	1	2	0	1	1	0	0	0	1	0	0.626093	0
46	1	2	2	1	1	2	3	5	3	1	1	0	2	0	1	1	1	0	1	1	1	1	0	0	1	0	1	1	5	1	2	3	2	0	1	1	0	0	0	1	0	0.626093	0
47	0	2	1	1	1	2	1	1	3	1	0	0	2	1	2	2	1	0	2	1	1	1	1	0	0	1	0	1	1	1	4	1	2	0	1	2	1	1	3	1	1	-1.59318	3
48	1	1	2	3	1	2	1	2	3	1	0	0	2	1	2	1	1	1	3	3	1	3	0	0	0	1	0	1	5	1	1	3	2	0	1	1	0	0	0	1	0	0.626093	0
49	0	1	1	3	1	2	1	5	1	1	0	0	2	0	1	2	2	1	3	3	1	1	0	0	0	1	0	1	2	1	4	4	2	0	1	3	0	0	0	1	0	-1.59318	0
50	0	1	1	3	1	1	2	5	3	1	1	0	2	1	2	1	1	1	2	3	1	1	0	0	1	0	1	1	2	1	2	1	2	1	1	3	1	2	2	1	0	-1.59318	2
51	0	1	1	4	1	2	2	5	1	1	0	1	2	0	1	2	1	1	2	3	1	3	0	0	0	0	0	1	5	1	1	1	2	0	2	3	0	0	0	0	0	-1.59318	0
52	0	1	2	1	1	2	2	5	2	1	0	0	2	0	1	2	2	1	2	2	1	4	0	0	0	0	0	1	5	2	0	1	2	0	1	1	0	0	0	1	0	-1.59318	0
53	0	2	2	1	1	2	1	2	4	3	1	1	1	0	1	3	1	0	2	2	1	4	0	0	1	1	1	1	1	1	2	1	1	1	1	1	0	0	0	1	1	-1.59318	0
54	0	2	1	1	1	2	2	5	1	1	0	1	2	0	1	1	1	0	2	1	1	4	0	0	0	1	0	0	5	1	1	3	2	0	1	1	0	0	0	0	0	-1.59318	0
55	1	1	2	1	1	2	3	1	1	1	0	0	2	0	1	1	1	0	2	3	2	3	0	0	0	1	0	1	6	1	4	1	2	0	1	3	0	0	0	0	0	0.626093	0
56	1	1	2	2	1	2	1	4	2	1	0	0	2	0	1	2	1	0	2	2	1	3	0	0	0	0	0	0	5	1	1	4	2	0	1	1	0	0	0	1	0	0.626093	0
57	0	1	2	1	1	2	2	5	1	1	0	1	2	0	1	2	2	0	1	1	1	3	0	0	0	0	0	1	1	1	4	1	2	0	2	2	0	0	0	0	0	-1.59318	0
58	0	2	1	1	1	2	4	5	1	1	1	1	2	1	2	2	1	0	2	1	1	1	0	0	1	0	1	0	5	1	1	2	2	1	1	3	0	0	0	1	0	-1.59318	0
59	0	1	2	2	1	2	2	5	1	1	1	0	2	0	1	1	1	0	2	1	1	1	0	0	1	1	1	1	1	1	2	1	2	1	1	1	0	0	0	1	0	-1.59318	0
60	1	1	2	2	1	2	2	5	1	1	1	1	2	0	1	1	2	0	2	1	2	3	0	0	1	0	1	0	5	1	4	3	2	1	3	1	0	0	0	1	0	0.626093	0
61	0	2	2	3	1	2	3	1	3	3	1	1	2	1	2	3	1	0	3	3	1	3	0	0	1	1	1	0	2	2	1	3	2	0	1	1	0	0	0	1	0	-1.59318	0
62	1	1	2	1	1	2	1	4	2	1	1	0	2	0	1	1	1	0	2	1	1	1	0	0	1	1	1	1	6	1	1	2	2	0	3	1	0	0	0	0	0	0.626093	0
63	1	1	2	4	1	1	1	4	1	1	1	1	2	0	1	1	1	0	1	1	1	2	0	0	1	1	1	1	3	1	1	2	2	1	3	1	0	0	0	1	1	0.626093	0
64	1	1	2	1	1	2	3	1	4	1	1	1	2	0	3	1	3	1	2	1	1	1	0	0	1	1	1	0	3	1	4	4	2	0	3	3	0	0	0	1	0	0.626093	0
65	1	1	2	1	1	1	1	4	3	1	1	0	2	1	2	3	2	1	2	2	1	3	0	1	1	1	1	1	5	2	4	2	2	0	1	1	0	0	0	1	0	0.626093	0
66	0	1	2	1	1	2	1	5	3	1	1	0	2	0	1	1	2	1	2	1	1	1	0	0	1	0	1	0	3	1	1	1	2	0	2	2	0	0	0	1	0	-1.59318	0
67	1	1	2	1	1	2	3	1	4	1	1	0	2	0	2	3	1	0	3	1	1	1	0	1	1	0	1	0	2	1	4	1	2	0	1	1	0	0	0	0	0	0.626093	0
68	1	1	2	1	1	2	1	5	2	1	1	0	1	1	2	1	1	0	2	1	1	1	0	0	1	0	1	1	2	1	3	4	1	1	1	1	0	0	0	1	0	0.626093	0
69	1	1	2	2	1	1	4	5	3	1	1	0	2	1	1	2	2	0	2	2	1	2	0	1	1	0	1	1	1	1	0	1	2	0	1	1	0	0	0	1	0	0.626093	0
70	1	1	2	1	1	2	2	1	3	1	1	0	2	0	1	1	1	0	2	3	1	2	0	0	1	0	1	0	4	1	1	3	2	0	1	1	0	0	0	0	0	0.626093	0
71	1	1	2	2	1	2	3	5	3	1	1	1	2	0	1	1	1	0	3	3	2	2	0	0	1	0	1	0	2	1	4	1	2	1	3	1	0	0	0	0	0	0.626093	0
72	1	1	2	4	1	2	2	5	4	1	1	0	2	0	1	2	1	0	2	3	1	1	0	0	1	0	1	0	2	1	1	3	2	1	3	1	0	0	0	0	0	0.626093	0
73	1	1	1	4	1	1	3	5	3	1	1	0	2	0	1	1	1	0	2	3	1	1	0	0	1	0	1	0	2	1	4	1	2	1	3	3	1	1	1	0	0	0.626093	1
74	1	1	2	3	1	2	1	5	4	1	1	1	2	0	1	1	2	1	2	1	1	2	0	0	1	0	1	1	1	1	1	2	1	1	1	1	0	0	0	0	0	0.626093	0
75	1	1	2	3	1	2	3	1	1	1	1	1	2	0	1	1	2	1	3	3	1	3	0	1	1	0	1	0	3	1	4	3	2	1	1	1	0	1	1	0	0	0.626093	1
76	1	2	1	3	1	2	3	5	2	1	1	0	2	0	1	2	1	1	2	2	1	1	0	0	1	1	1	1	1	1	0	3	2	1	1	2	1	0	0	1	1	0.626093	0
77	0	1	2	3	1	2	2	5	4	1	1	1	2	0	1	2	2	1	3	1	1	1	0	1	1	1	1	1	2	1	1	3	2	1	3	2	0	0	0	0	0	-1.59318	0
78	1	1	2	4	1	2	2	5	2	1	1	1	2	0	1	1	1	1	2	1	1	2	0	1	1	0	1	0	1	2	0	3	2	1	1	3	0	0	0	1	0	0.626093	0
79	1	1	2	4	1	2	3	5	2	1	0	0	2	0	2	3	3	1	2	1	1	1	1	0	0	0	0	0	1	1	2	3	2	0	1	1	0	0	0	1	0	0.626093	0
80	1	2	2	1	1	2	1	5	4	1	0	1	1	0	1	2	1	1	2	3	1	4	0	1	0	0	0	0	2	2	3	4	2	0	1	3	0	0	0	1	0	0.626093	0
81	1	1	2	2	2	2	2	4	3	2	0	1	2	1	2	2	3	1	1	3	1	3	0	1	0	1	0	1	5	2	5	3	2	0	1	1	0	0	0	1	1	0.626093	0
82	0	2	1	1	1	2	2	1	1	1	0	0	2	0	1	3	3	0	2	3	1	4	0	1	0	1	0	1	1	1	5	4	2	0	3	3	1	4	6	0	0	-1.59318	6
83	0	2	2	3	1	2	2	5	3	1	0	1	1	0	2	3	1	0	2	3	1	2	0	1	0	1	0	1	5	1	0	1	2	0	1	3	1	4	5	0	0	-1.59318	5
84	1	2	1	3	1	2	1	4	2	1	0	1	2	1	2	3	3	0	2	1	1	3	0	0	0	0	0	1	1	1	1	2	2	0	1	3	0	0	0	1	0	0.626093	0
85	1	2	1	2	1	1	1	2	3	2	0	1	2	0	2	1	2	0	2	3	2	2	0	1	0	1	0	1	1	2	3	2	1	0	3	3	0	0	0	1	1	0.626093	0
86	1	2	1	2	1	2	1	4	1	1	0	1	2	0	2	3	1	0	2	2	1	4	0	0	0	1	0	0	2	1	2	2	2	0	1	3	0	0	0	1	0	0.626093	0
87	0	2	1	2	1	2	2	5	1	1	0	1	2	0	1	2	1	0	2	3	2	2	0	1	0	1	0	1	5	2	2	3	2	0	1	3	0	0	0	1	1	-1.59318	0
88	0	2	1	1	1	2	1	4	1	1	0	1	2	0	1	2	1	0	2	1	1	1	0	1	0	1	0	1	1	1	4	4	2	0	1	2	0	0	0	1	0	-1.59318	0
89	1	2	1	1	1	2	2	5	1	1	0	0	2	0	3	2	1	0	2	3	1	3	0	1	0	1	0	1	6	1	0	2	1	0	1	2	0	0	0	1	0	0.626093	0
90	1	1	2	1	1	2	1	5	3	1	0	1	2	0	1	2	3	0	2	2	1	3	0	0	0	1	0	1	3	1	0	2	1	0	1	2	0	0	0	1	0	0.626093	0
91	1	2	1	1	1	2	1	2	3	1	0	0	2	0	1	3	1	0	2	2	2	3	0	0	0	0	0	0	2	2	0	2	2	0	1	3	0	0	0	1	0	0.626093	0
92	0	2	1	2	1	2	2	4	1	3	0	1	2	0	1	1	1	0	1	2	2	3	0	0	0	1	0	1	2	2	0	4	2	0	1	1	0	0	0	1	1	-1.59318	0
93	0	1	2	2	1	2	1	2	2	3	0	0	2	0	1	2	3	0	2	1	1	2	1	0	0	0	0	1	2	2	0	2	2	0	1	1	0	0	0	1	0	-1.59318	0
94	0	1	2	3	1	2	2	4	2	2	1	1	2	0	2	3	1	0	2	3	1	4	0	0	1	1	1	1	1	2	3	3	2	1	3	2	1	2	2	1	1	-1.59318	2
95	0	2	1	4	1	2	2	5	4	2	0	1	2	1	2	3	1	0	2	2	2	3	0	0	0	1	0	1	1	2	3	4	2	0	1	1	0	0	0	1	0	-1.59318	0
96	1	2	2	1	1	2	2	4	3	1	1	1	2	0	3	2	3	0	3	1	1	4	1	0	1	0	1	1	1	1	0	4	1	1	1	3	0	0	0	1	0	0.626093	0
97	1	2	1	2	1	2	2	4	1	2	1	1	2	0	3	2	1	0	2	1	2	4	0	0	1	0	1	0	3	1	5	1	1	1	3	3	1	3	4	0	1	0.626093	4
98	1	2	1	2	1	2	1	5	5	1	1	1	2	0	1	3	1	0	2	2	2	3	1	0	1	0	1	1	5	2	5	2	1	1	2	3	0	0	0	0	0	0.626093	0
99	1	2	1	1	1	2	3	5	1	1	1	1	2	1	2	3	2	0	3	1	2	2	0	0	1	0	1	1	1	1	0	4	2	1	4	1	0	0	0	0	0	0.626093	0
100	1	2	1	1	1	2	1	4	3	1	1	0	1	0	1	1	3	0	2	3	2	4	1	0	1	0	1	1	2	2	0	3	1	1	1	3	0	0	0	1	0	0.626093	0
101	1	2	1	2	1	2	1	1	3	1	1	1	1	0	2	1	1	0	2	3	2	4	1	0	1	0	1	1	5	2	5	4	2	1	4	1	0	0	0	0	0	0.626093	0
102	1	2	1	2	1	2	1	4	2	1	1	0	2	0	2	3	1	0	3	2	2	4	0	0	1	0	1	1	1	2	0	1	1	1	3	1	0	0	0	1	1	0.626093	0
103	1	2	1	1	1	2	2	5	3	1	1	0	2	0	2	1	1	0	2	2	2	4	0	0	1	0	1	1	1	1	2	3	2	1	1	3	0	0	0	0	0	0.626093	0
104	1	1	2	2	1	2	2	1	3	1	0	0	2	0	1	2	1	0	2	1	2	1	0	0	0	0	0	0	2	2	0	2	1	0	1	2	0	0	0	0	0	0.626093	0
105	1	2	1	1	1	2	2	5	5	1	0	1	2	0	1	2	1	0	3	3	2	3	0	0	0	0	0	1	5	2	4	4	2	0	3	3	0	0	0	1	0	0.626093	0
106	1	1	2	1	1	1	2	5	3	1	0	0	2	0	2	3	1	0	2	3	2	3	0	0	0	1	0	1	4	2	4	2	1	0	1	1	0	0	0	0	0	0.626093	0
107	1	2	1	2	1	2	2	5	4	1	0	1	2	0	1	1	3	0	3	3	1	2	0	0	0	1	0	0	1	2	0	4	2	0	3	2	0	0	0	1	0	0.626093	0
108	1	1	2	2	1	1	3	4	3	1	1	1	2	0	1	1	1	0	2	3	1	2	0	0	1	0	1	1	2	2	0	1	1	1	1	1	0	0	0	1	0	0.626093	0
109	1	1	2	2	1	2	1	5	1	1	1	1	2	0	2	3	1	0	2	1	2	3	0	0	1	1	1	1	1	2	1	4	2	1	1	3	1	0	0	1	0	0.626093	0
110	1	1	2	2	1	1	1	5	5	1	1	1	2	1	2	3	1	0	2	3	2	4	0	1	1	1	1	1	1	2	0	3	2	1	1	3	0	0	0	1	1	0.626093	0
111	1	1	2	3	1	2	3	5	1	1	1	1	2	0	2	3	2	0	2	2	2	3	0	0	1	1	1	1	1	2	5	3	2	1	3	2	0	0	0	0	0	0.626093	0
112	1	1	2	2	1	2	1	5	5	2	1	0	1	0	1	1	1	0	2	2	2	2	0	0	1	1	1	1	4	2	0	3	2	1	1	3	1	4	6	0	0	0.626093	6
113	1	1	2	3	1	2	1	5	5	3	1	1	2	1	3	1	3	0	2	3	2	3	0	0	1	0	1	0	6	2	4	3	2	1	3	2	0	0	0	0	1	0.626093	0
114	1	1	2	2	1	2	2	4	5	1	1	1	2	0	1	2	1	0	2	2	2	3	0	0	1	1	1	1	1	2	1	4	2	1	3	2	0	0	0	0	0	0.626093	0
115	1	1	2	2	1	2	2	5	1	1	1	1	1	0	1	1	1	0	2	2	2	2	0	0	1	1	1	1	1	2	5	3	2	1	1	3	0	0	0	0	0	0.626093	0
116	1	1	2	1	1	2	5	5	2	1	1	0	2	0	2	1	1	0	2	2	2	2	0	0	1	1	1	1	1	2	0	4	2	1	3	3	0	0	0	0	1	0.626093	0
117	1	1	2	1	1	2	2	1	5	2	1	1	2	0	2	1	1	0	2	2	2	4	0	0	1	1	1	1	1	2	3	4	2	1	3	1	0	0	0	1	0	0.626093	0
118	1	1	2	2	1	2	1	5	1	1	1	1	2	0	2	1	3	0	2	2	2	2	0	0	1	1	1	1	1	2	5	1	2	1	3	2	0	0	0	1	0	0.626093	0
119	1	1	2	2	1	2	3	4	5	1	1	0	2	0	2	1	1	0	2	2	2	3	0	0	1	0	1	0	2	2	5	3	2	1	1	3	0	1	1	0	1	0.626093	1
120	1	1	1	2	1	2	1	1	5	2	1	0	2	1	1	2	1	1	2	2	2	3	0	0	1	1	1	1	1	2	5	2	1	1	1	3	0	2	2	0	0	0.626093	2
121	1	2	1	4	1	2	4	5	5	1	1	1	2	0	1	1	1	0	2	3	1	2	0	0	1	1	1	0	4	2	2	4	2	1	3	1	0	0	0	1	0	0.626093	0
122	1	2	1	3	1	2	1	5	5	1	1	1	2	0	1	1	3	1	2	2	1	1	0	0	1	1	1	0	5	2	1	3	2	1	2	1	0	0	0	1	0	0.626093	0
123	1	1	2	2	1	2	3	1	2	1	1	1	2	0	3	3	1	1	2	2	1	3	0	0	1	1	1	0	2	1	0	3	2	1	1	1	0	0	0	1	0	0.626093	0
124	1	1	2	3	1	2	2	1	5	1	1	0	2	0	1	1	2	1	3	3	2	1	0	0	1	1	1	1	6	2	0	3	2	1	1	1	0	0	0	0	0	0.626093	0
125	1	1	1	3	1	1	1	5	2	1	1	1	2	0	1	1	2	1	3	1	1	3	0	1	1	1	1	1	1	2	0	3	2	1	1	3	0	0	0	0	0	0.626093	0
126	1	1	1	3	1	2	2	5	2	1	0	0	2	0	1	1	1	0	2	1	1	1	0	1	0	1	0	1	1	2	1	1	2	0	1	1	0	0	0	1	0	0.626093	0
127	1	1	1	4	1	2	2	5	3	1	0	1	2	0	1	3	2	0	2	1	1	1	0	0	0	0	0	1	5	2	0	2	2	0	1	1	0	0	0	0	0	0.626093	0
128	1	2	2	3	1	2	5	5	2	1	0	1	2	0	1	1	1	0	2	3	1	2	0	0	0	0	0	1	3	2	0	3	2	0	1	1	0	0	0	1	0	0.626093	0
129	1	1	1	4	1	2	2	5	2	1	0	1	2	0	1	1	1	0	2	1	1	4	0	1	0	1	0	0	2	2	0	3	2	0	1	1	0	0	0	1	0	0.626093	0
130	1	1	1	3	1	2	1	5	2	1	0	0	1	0	1	1	1	0	2	1	1	1	0	1	0	1	0	0	4	2	0	4	2	0	1	3	0	0	0	1	0	0.626093	0
131	0	1	1	3	1	2	4	5	2	1	0	1	2	0	1	1	2	0	2	3	1	3	0	1	0	1	0	1	1	2	2	3	2	0	1	1	1	4	6	0	0	-1.59318	6
132	0	1	1	3	1	2	1	1	4	1	0	0	2	0	1	1	1	0	2	1	1	3	0	0	0	1	0	1	6	2	0	4	2	0	2	1	0	0	0	1	0	-1.59318	0
133	0	2	2	3	1	2	1	1	2	1	0	1	2	0	1	1	1	1	2	3	1	2	0	0	0	0	0	1	6	2	0	1	2	0	1	3	1	2	2	0	0	-1.59318	2
134	0	1	1	2	1	2	4	5	3	1	0	1	2	0	1	1	1	0	2	1	2	1	0	0	0	0	0	1	1	2	0	4	2	0	1	3	0	0	0	1	0	-1.59318	0
135	0	1	2	1	1	2	2	5	1	1	0	1	1	0	1	2	2	0	2	1	1	4	0	0	0	0	0	0	6	2	5	3	1	0	1	3	0	0	0	1	0	-1.59318	0
136	0	1	2	1	1	2	3	5	5	1	1	0	2	1	3	3	1	0	2	2	2	2	0	1	1	1	1	1	1	2	3	4	2	1	4	3	1	1	3	0	0	-1.59318	3
137	0	1	2	2	1	2	5	5	1	1	0	0	2	0	2	1	1	0	2	1	1	2	0	0	0	0	0	1	4	2	3	3	1	0	2	2	1	1	1	1	0	-1.59318	1
138	0	1	2	1	1	1	5	1	1	1	0	0	2	0	3	3	1	0	2	2	2	1	0	0	0	0	0	0	1	2	0	4	2	0	1	3	0	0	0	1	1	-1.59318	0
139	0	1	2	2	1	1	1	1	1	1	0	0	2	1	2	3	1	1	2	2	1	2	0	0	0	0	0	0	2	1	0	3	2	0	1	3	0	0	0	0	0	-1.59318	0
140	0	1	2	2	1	2	4	5	3	1	1	0	2	0	1	1	1	1	3	2	1	2	0	0	1	0	1	0	2	1	2	1	1	1	1	1	1	1	3	1	0	-1.59318	3
141	0	1	2	2	1	2	2	5	5	1	1	0	1	0	2	1	1	1	2	1	1	1	0	0	1	0	1	1	2	2	0	1	1	1	1	3	1	1	1	1	1	-1.59318	1
142	0	1	2	1	1	2	1	5	4	1	1	0	2	0	1	1	2	1	3	1	1	4	1	1	1	1	1	1	1	2	2	2	2	1	1	1	1	4	6	0	0	-1.59318	6
143	0	1	2	2	1	1	5	5	5	1	0	0	1	1	2	3	1	1	2	1	1	1	1	1	0	1	0	1	1	1	0	2	2	0	4	2	1	1	3	1	1	-1.59318	3
144	0	1	2	2	1	2	4	5	4	1	0	0	2	0	1	1	1	1	3	1	1	1	1	0	0	0	0	1	1	1	2	2	1	0	3	1	0	0	0	0	1	-1.59318	0
145	1	1	2	3	1	2	3	5	3	1	1	1	2	0	1	1	2	1	2	2	1	1	0	1	1	1	1	1	1	2	0	2	2	1	1	1	0	0	0	1	0	0.626093	0
146	1	1	2	2	1	2	5	5	5	1	1	0	2	0	1	3	1	1	2	2	1	2	0	0	1	1	1	1	1	2	3	4	2	1	1	2	0	0	0	1	1	0.626093	0
147	1	1	2	2	1	2	4	5	1	1	1	0	2	0	1	1	1	1	3	2	1	2	0	1	1	1	1	1	1	2	0	3	1	1	3	1	1	4	6	0	0	0.626093	6
148	1	1	2	3	1	2	2	5	4	1	1	1	1	0	1	1	1	0	3	2	1	2	1	0	1	1	1	1	1	2	3	4	2	1	1	3	1	2	2	0	0	0.626093	2
149	0	1	2	2	1	2	5	4	3	1	1	1	1	0	1	1	1	0	2	2	1	2	1	0	1	0	1	1	2	2	0	2	1	1	1	3	0	0	0	1	1	-1.59318	0
150	0	1	2	1	1	1	2	5	1	1	1	1	2	0	1	1	1	0	2	1	1	2	0	0	1	0	1	0	2	2	5	1	2	1	1	1	1	2	2	1	1	-1.59318	2
151	1	1	2	2	1	2	2	2	2	1	1	1	2	0	1	3	2	0	3	2	1	1	1	1	1	1	1	1	1	2	0	4	2	1	3	2	0	0	0	1	0	0.626093	0
152	0	1	2	1	1	1	3	2	1	1	1	0	2	0	1	1	1	0	2	1	1	1	0	0	1	0	1	0	2	1	2	3	2	1	2	1	0	0	0	1	0	-1.59318	0
153	1	2	1	2	1	1	5	4	3	1	1	1	2	0	1	1	1	0	2	3	1	4	0	0	1	1	1	1	1	2	2	3	2	1	1	3	0	0	0	0	0	0.626093	0
154	0	1	1	3	1	1	3	5	1	1	1	1	2	0	1	1	1	0	2	1	1	1	1	0	1	0	1	1	5	2	5	1	2	1	3	2	0	0	0	0	0	-1.59318	0
155	1	2	1	1	1	2	2	5	2	1	1	0	2	0	1	2	2	0	2	1	1	2	0	0	1	0	1	1	2	1	0	3	2	1	2	1	0	0	0	0	0	0.626093	0
156	0	1	2	2	1	2	1	2	3	1	1	0	2	0	1	2	2	0	3	3	1	1	1	0	1	0	1	0	3	2	2	4	2	1	1	2	0	0	0	0	0	-1.59318	0
157	1	1	1	3	1	2	5	4	2	1	1	1	2	0	1	2	1	1	2	3	1	2	0	0	1	0	1	1	2	2	2	2	2	1	3	1	0	0	0	0	0	0.626093	0
158	0	1	2	2	1	2	4	1	3	1	1	0	2	0	2	1	2	0	2	1	1	4	0	1	1	1	1	1	3	1	0	1	2	1	1	1	0	0	0	1	0	-1.59318	0
159	1	1	2	4	1	2	3	1	1	1	1	0	2	0	1	1	2	0	2	3	1	4	0	0	1	1	1	1	2	2	0	3	2	1	3	2	0	0	0	0	0	0.626093	0
160	0	1	2	1	1	2	1	5	2	1	1	1	2	0	2	1	1	0	2	3	1	1	0	0	1	1	1	1	1	1	2	4	2	1	3	2	0	0	0	0	0	-1.59318	0
161	1	1	1	4	1	2	4	5	1	1	1	0	2	0	2	1	1	0	2	3	2	4	0	0	1	0	1	1	3	2	0	2	2	1	1	3	0	0	0	0	0	0.626093	0
162	0	2	1	4	1	2	2	1	2	1	1	0	2	0	1	3	2	0	2	1	1	2	0	0	1	0	1	1	2	1	2	3	2	1	1	3	0	0	0	1	0	-1.59318	0
163	1	2	1	4	1	2	2	5	1	1	1	1	2	0	2	2	1	0	3	3	1	4	0	0	1	1	1	1	1	1	0	1	1	1	1	1	0	0	0	0	0	0.626093	0
164	1	1	1	4	1	2	4	5	1	1	1	1	2	0	1	2	2	1	2	3	1	3	0	0	1	0	1	0	1	2	2	3	2	1	1	3	0	0	0	0	0	0.626093	0
165	1	1	2	1	1	2	2	5	2	1	1	0	1	0	2	1	1	1	3	2	1	1	0	0	1	1	1	1	1	1	0	1	1	1	2	3	0	0	0	0	0	0.626093	0
166	1	1	2	1	1	1	3	3	1	1	1	1	1	1	1	2	1	0	2	2	1	1	1	1	1	1	1	0	2	2	0	1	1	1	1	3	1	1	1	0	0	0.626093	1
167	1	1	2	3	1	1	2	5	3	1	1	0	2	0	1	1	1	0	2	1	1	1	1	0	1	1	1	1	1	1	0	1	2	1	4	1	1	1	1	0	0	0.626093	1
168	1	1	2	2	1	2	3	5	2	1	1	1	2	0	1	1	1	0	2	2	1	2	0	0	1	0	1	0	1	1	0	1	2	1	1	1	1	1	1	1	0	0.626093	1
169	1	1	2	2	1	2	2	5	2	1	1	1	2	0	2	2	3	0	2	2	1	4	0	0	1	0	1	1	5	2	0	4	2	1	1	3	1	1	1	1	0	0.626093	1
170	1	1	2	1	1	2	2	5	3	1	1	0	2	0	1	1	1	0	2	2	1	2	0	0	1	0	1	1	2	2	1	2	2	1	1	2	0	0	0	0	0	0.626093	0
171	0	1	2	2	1	1	2	2	1	1	1	0	1	0	1	1	1	0	2	1	1	2	0	0	1	0	1	0	2	2	0	4	2	1	1	1	0	0	0	1	0	-1.59318	0
172	1	1	2	1	1	2	2	5	1	1	1	0	2	0	1	2	2	0	2	2	1	3	0	0	1	1	1	1	4	2	5	2	2	1	1	1	0	0	0	1	1	0.626093	0
173	1	1	2	1	1	2	2	5	3	1	1	1	2	0	1	1	1	0	2	2	2	1	0	1	1	1	1	1	1	2	0	2	2	1	1	2	1	2	2	0	0	0.626093	2
174	1	1	2	2	1	2	1	5	1	1	1	1	1	1	1	2	2	1	3	2	2	2	0	0	1	0	1	0	1	2	1	2	2	1	3	2	0	0	0	1	0	0.626093	0
175	1	1	2	1	1	2	3	5	2	1	1	0	2	0	1	1	1	1	2	2	1	2	0	0	1	0	1	0	2	2	0	1	2	1	1	2	1	4	6	0	0	0.626093	6
176	1	1	2	1	1	2	3	5	1	1	1	1	1	0	1	2	2	1	3	2	1	3	0	0	1	1	1	1	1	2	5	2	2	1	1	1	0	0	0	1	0	0.626093	0
177	1	1	2	2	1	2	2	4	1	1	1	1	2	0	1	1	1	1	2	2	1	4	0	0	1	0	1	0	2	1	1	1	2	1	1	1	0	0	0	0	0	0.626093	0
178	1	1	2	2	1	1	2	1	1	1	1	1	2	0	1	1	1	1	2	1	1	4	0	0	1	0	1	1	5	1	1	1	2	1	1	1	0	0	0	1	0	0.626093	0
179	1	1	2	2	1	1	2	1	1	1	1	1	2	0	1	1	2	0	2	2	2	2	0	0	1	0	1	1	4	2	0	1	2	1	1	1	1	1	1	1	0	0.626093	1
180	1	1	2	2	1	1	4	1	1	1	1	1	2	1	2	1	1	1	2	2	1	2	0	0	1	1	1	1	1	2	1	4	2	1	1	2	1	1	3	0	0	0.626093	3
181	0	1	2	3	1	2	3	5	2	1	1	0	2	0	1	1	1	0	2	1	1	1	0	0	1	0	1	0	4	2	0	4	2	1	1	1	1	1	1	1	1	-1.59318	1
182	0	1	2	3	1	1	1	1	1	1	1	0	2	0	1	3	1	1	2	1	1	1	0	0	1	0	1	1	1	2	0	3	2	1	1	2	1	2	2	0	0	-1.59318	2
183	1	1	2	2	1	1	4	1	1	1	1	1	2	0	1	1	1	0	2	1	1	2	0	0	1	1	1	1	1	1	0	1	2	1	1	1	1	4	6	0	1	0.626093	6
184	1	1	2	2	1	1	2	1	1	1	1	1	2	0	1	1	2	0	2	1	1	2	0	0	1	0	1	1	1	2	0	1	2	1	1	2	0	0	0	0	1	0.626093	0
185	1	1	2	2	1	2	2	1	1	1	1	1	1	0	2	1	1	0	2	1	1	1	0	0	1	0	1	1	4	1	0	1	1	1	1	1	1	1	1	1	0	0.626093	1
186	1	1	1	2	1	1	3	1	1	1	1	1	2	0	1	1	1	1	2	2	1	1	0	0	1	0	1	0	1	2	0	4	2	1	1	1	0	0	0	1	0	0.626093	0
187	1	1	1	2	1	1	2	1	1	1	1	0	2	0	1	1	1	0	2	2	1	1	0	0	1	0	1	1	1	1	0	1	2	1	1	3	1	2	2	0	1	0.626093	2
188	1	1	2	2	1	1	2	1	1	1	1	1	2	0	1	1	1	0	2	1	1	1	0	0	1	0	1	0	1	2	0	1	1	1	1	1	1	1	1	1	0	0.626093	1
189	1	1	2	2	1	1	2	1	1	1	1	1	2	0	1	1	1	0	2	1	1	1	1	1	1	1	1	1	1	2	0	1	1	1	1	1	1	1	1	1	1	0.626093	1
190	0	1	2	2	1	1	3	1	1	1	1	1	2	0	1	1	1	0	2	1	1	1	0	0	1	0	1	1	2	2	0	1	1	1	1	1	1	1	1	1	0	-1.59318	1
191	0	1	2	2	1	1	3	1	1	1	1	1	2	0	1	1	1	0	2	1	1	1	0	1	1	1	1	1	1	2	0	1	1	1	1	1	1	1	1	1	1	-1.59318	1
192	1	1	2	2	1	1	5	1	1	1	1	1	2	0	2	1	1	0	2	1	1	2	0	0	1	0	1	1	2	2	0	1	1	1	1	1	1	1	1	1	1	0.626093	1
193	1	1	2	2	1	1	2	1	1	1	1	1	1	0	1	1	1	0	2	1	1	1	0	1	1	1	1	1	1	1	0	1	1	1	4	1	1	1	1	1	0	0.626093	1
194	1	1	2	2	1	1	4	1	1	1	0	1	2	1	2	2	1	0	2	1	1	1	1	1	0	1	0	1	1	2	5	1	2	0	2	3	0	0	0	0	1	0.626093	0
195	1	1	1	4	1	1	2	1	1	1	1	1	2	0	2	1	1	0	2	1	1	1	1	0	1	0	1	1	2	2	2	2	2	1	2	3	0	0	0	0	0	0.626093	0
196	1	1	1	3	1	1	2	1	1	1	1	0	1	1	1	2	1	0	2	1	1	1	1	0	1	1	1	1	1	2	0	1	1	1	1	1	1	1	1	1	1	0.626093	1
197	1	1	1	2	1	1	1	1	1	1	1	0	2	1	2	3	1	0	2	1	1	1	1	0	1	1	1	1	3	2	5	2	1	1	3	2	1	2	2	1	1	0.626093	2
198	1	1	2	2	1	1	5	1	1	1	1	0	2	1	1	1	1	0	2	1	1	1	1	0	1	1	1	1	4	1	0	1	1	1	1	1	1	1	1	1	0	0.626093	1
199	1	1	2	4	1	1	3	1	1	1	1	1	2	1	1	2	1	0	2	1	1	2	0	0	1	0	1	1	3	2	0	2	2	1	1	1	1	1	1	1	0	0.626093	1
200	1	2	2	4	1	2	2	4	5	1	1	0	2	0	1	1	3	0	2	3	1	4	0	0	1	0	1	1	6	2	0	2	2	1	3	2	0	0	0	0	0	0.626093	0
201	1	1	2	1	1	2	2	1	2	1	1	0	2	0	1	1	3	0	2	3	1	4	0	0	1	0	1	1	1	1	0	3	1	1	1	3	0	0	0	0	0	0.626093	0
202	1	1	2	1	1	2	2	5	3	1	1	0	1	0	2	1	1	0	2	3	1	4	0	0	1	1	1	1	5	2	0	4	2	1	3	3	0	0	0	0	0	0.626093	0
203	1	2	2	2	1	2	2	1	4	1	1	1	2	0	1	1	3	1	2	2	2	3	0	0	1	0	1	1	1	2	0	4	2	1	3	3	0	0	0	0	0	0.626093	0
204	1	1	1	3	1	2	3	5	2	1	1	0	2	0	3	2	3	0	2	2	1	1	0	0	1	0	1	1	4	2	2	2	2	1	1	1	1	1	1	1	1	0.626093	1
205	1	1	1	2	1	1	2	1	1	1	1	1	2	0	2	1	1	0	3	1	2	4	1	0	1	1	1	1	1	2	2	2	2	1	1	2	0	0	0	1	1	0.626093	0
206	1	1	2	2	1	1	2	1	1	1	1	0	1	0	1	1	2	0	2	1	2	3	1	1	1	0	1	0	2	2	5	4	2	1	2	3	1	2	2	0	1	0.626093	2
207	1	1	1	4	1	1	3	1	1	1	0	0	2	1	1	2	1	1	2	1	2	1	1	0	0	1	0	0	2	2	0	4	1	0	3	1	1	2	2	1	1	0.626093	2
208	1	1	1	2	1	1	1	1	1	1	0	0	1	1	2	3	1	0	3	1	2	2	1	0	0	0	0	1	1	2	2	2	2	0	2	2	1	1	3	0	1	0.626093	3
209	1	1	2	4	1	2	1	5	2	1	1	0	1	0	1	1	3	1	3	1	2	3	1	1	1	0	1	0	2	2	3	3	2	1	4	1	1	1	3	1	1	0.626093	3
210	1	1	2	4	1	2	1	5	2	1	1	1	2	1	2	3	2	1	2	3	2	3	1	1	1	0	1	1	1	1	0	3	2	1	3	2	1	1	3	1	0	0.626093	3
211	1	1	2	2	1	1	2	1	1	1	1	0	2	1	2	3	2	1	3	2	2	2	0	1	1	1	1	1	2	2	3	4	2	1	2	3	1	4	5	1	1	0.626093	5
212	1	1	1	4	1	2	3	5	1	1	1	0	2	1	2	2	3	1	3	2	2	2	1	0	1	0	1	1	1	2	4	3	2	1	2	3	0	0	0	1	1	0.626093	0
213	1	1	2	4	1	1	1	1	1	1	1	0	2	1	2	2	2	1	3	2	2	4	1	0	1	0	1	0	5	2	0	3	2	1	3	3	1	4	6	1	1	0.626093	6
214	1	1	1	4	1	1	2	1	1	1	1	1	1	1	2	1	2	0	2	2	2	1	0	1	1	1	1	0	2	2	3	4	2	1	3	2	1	3	4	1	0	0.626093	4
215	1	1	1	4	1	2	4	5	1	1	1	0	2	1	1	1	2	0	3	2	2	2	1	0	1	0	1	0	5	2	3	4	2	1	3	2	1	4	6	1	1	0.626093	6
216	1	1	2	4	1	2	4	5	4	1	1	0	2	1	2	1	3	0	2	2	2	3	1	1	1	1	1	0	3	2	3	4	2	1	3	2	1	1	3	1	0	0.626093	3
217	1	1	2	4	1	2	1	5	3	1	1	0	2	1	2	2	1	0	2	2	2	2	0	1	1	1	1	1	2	2	3	2	1	1	2	3	1	3	4	1	0	0.626093	4
218	1	1	2	4	1	2	2	5	4	1	1	1	2	0	2	3	1	0	2	2	2	3	1	0	1	0	1	0	2	2	1	3	2	1	2	3	1	1	3	1	1	0.626093	3
219	1	1	2	2	1	2	2	1	2	1	1	0	2	1	2	2	2	0	2	2	2	3	1	1	1	0	1	1	1	1	0	1	2	1	4	3	1	3	4	1	1	0.626093	4
220	1	1	2	1	1	1	2	1	1	1	1	0	2	0	2	2	1	0	2	2	2	2	1	0	1	1	1	0	2	1	0	4	2	1	2	3	1	3	4	1	1	0.626093	4
221	1	1	2	2	1	1	1	1	1	1	1	0	2	1	1	1	2	0	3	2	2	3	0	1	1	1	1	1	1	2	3	4	2	1	1	3	1	3	4	1	0	0.626093	4
222	1	1	2	2	1	1	4	1	1	1	1	0	2	1	2	2	1	1	3	2	2	2	1	0	1	0	1	1	1	1	0	2	2	1	3	3	1	1	3	1	1	0.626093	3
223	1	1	2	2	1	1	2	1	1	1	1	0	2	1	2	1	1	0	2	2	2	2	1	0	1	0	1	0	3	1	0	4	2	1	1	3	1	1	3	0	1	0.626093	3
224	1	1	1	4	1	2	4	4	1	1	1	0	2	0	1	2	1	0	2	1	1	1	0	0	1	0	1	1	1	1	0	1	1	1	1	3	1	2	2	1	0	0.626093	2
225	1	1	1	1	1	2	2	5	2	1	1	1	2	1	2	1	1	0	3	2	1	2	1	1	1	1	1	0	5	2	2	2	2	1	1	2	1	2	2	1	0	0.626093	2
226	1	1	2	2	1	1	4	1	1	1	1	1	1	1	2	1	1	0	2	2	1	2	1	1	1	0	1	1	1	2	3	4	2	1	3	2	1	3	4	1	0	0.626093	4
227	1	1	2	3	1	1	4	1	1	1	1	1	1	0	2	2	1	1	2	2	1	3	1	0	1	0	1	0	5	1	0	4	2	1	1	3	1	3	4	1	1	0.626093	4
228	1	1	2	2	1	1	1	1	1	1	1	0	2	1	2	3	1	0	2	1	1	2	1	0	1	0	1	0	5	2	2	3	2	1	3	2	1	1	3	1	0	0.626093	3
229	1	1	2	2	1	1	2	1	1	1	1	1	1	0	2	2	1	0	2	2	1	2	1	0	1	0	1	0	5	1	0	1	1	1	1	2	1	2	2	1	1	0.626093	2
230	1	1	2	2	1	1	3	1	1	1	1	1	1	1	2	1	3	0	2	2	1	4	1	0	1	0	1	0	5	2	3	4	2	1	3	1	1	2	2	1	0	0.626093	2
231	1	1	2	2	1	1	3	1	1	1	1	0	2	1	1	1	2	0	2	1	1	2	1	1	1	1	1	0	2	2	3	2	2	1	1	2	1	1	3	1	1	0.626093	3
232	0	1	2	2	1	1	2	1	1	1	1	0	2	0	2	2	1	0	2	2	1	4	1	0	1	0	1	0	1	2	3	4	2	1	3	3	1	2	2	0	1	-1.59318	2
233	0	1	2	4	1	1	1	1	1	1	1	0	2	1	2	1	1	0	2	2	1	2	1	0	1	0	1	0	3	1	0	4	2	1	1	2	1	1	3	1	1	-1.59318	3
234	0	1	2	2	1	1	1	1	1	1	1	0	2	1	1	2	2	0	2	2	1	2	1	0	1	0	1	0	1	2	3	4	2	1	4	2	1	1	3	1	0	-1.59318	3
235	1	1	2	2	1	1	2	1	1	1	1	0	1	0	2	2	2	0	2	2	1	1	1	0	1	1	1	0	3	2	3	2	2	1	1	3	1	2	2	1	0	0.626093	2
236	1	2	2	3	1	1	2	1	1	1	1	0	1	1	1	3	2	0	3	2	1	2	1	0	1	0	1	1	1	2	3	2	2	1	3	3	1	1	3	1	1	0.626093	3
237	1	1	2	4	1	1	1	1	1	1	0	0	1	1	1	1	1	0	2	1	2	1	1	1	0	1	0	1	1	1	0	1	1	0	1	3	0	0	0	0	0	0.626093	0
238	1	1	2	3	1	1	4	1	1	1	1	1	2	1	2	2	2	0	2	2	2	2	1	1	1	0	1	0	2	2	3	4	1	1	1	1	1	1	1	1	1	0.626093	1
239	1	1	2	2	1	1	2	1	1	1	1	0	2	1	1	1	2	0	2	2	2	2	0	0	1	0	1	0	2	2	3	4	2	1	1	3	1	1	3	1	1	0.626093	3
240	0	1	1	3	1	2	2	5	2	1	0	1	2	0	1	2	2	0	2	1	1	4	0	1	0	0	0	0	5	1	0	4	2	0	3	2	0	0	0	0	0	-1.59318	0
241	0	2	2	4	1	1	1	1	1	1	0	0	2	0	1	1	1	0	2	1	1	1	0	0	0	0	0	1	2	1	0	3	2	0	1	3	0	0	0	0	0	-1.59318	0
242	0	1	1	3	1	2	1	1	4	1	0	1	2	0	1	1	2	0	2	1	2	1	0	0	0	0	0	0	2	2	4	1	2	0	1	1	0	0	0	1	0	-1.59318	0
243	0	1	2	4	1	1	3	1	1	1	1	1	2	1	1	2	2	0	3	2	2	2	0	1	1	1	1	1	1	2	3	2	2	1	1	3	1	3	4	1	1	-1.59318	4
244	1	1	2	4	1	2	1	4	1	1	1	0	2	1	2	2	2	0	2	2	2	2	0	1	1	1	1	1	1	2	3	4	2	1	3	2	1	4	5	0	1	0.626093	5
245	1	1	2	2	1	1	2	1	1	1	0	1	1	1	2	3	2	0	3	2	2	3	0	1	0	1	0	1	1	2	5	4	2	0	1	2	0	0	0	1	0	0.626093	0
246	1	1	2	2	1	1	3	1	1	1	1	0	2	1	2	3	2	1	2	2	2	2	0	1	1	1	1	1	2	2	3	4	2	1	3	3	1	1	3	1	1	0.626093	3
247	1	1	2	3	1	2	1	2	1	1	1	1	2	1	2	2	2	0	2	2	2	3	0	0	1	0	1	0	1	2	1	1	1	1	1	3	0	0	0	0	0	0.626093	0
248	1	1	2	3	1	1	5	1	1	1	1	1	1	0	1	3	2	1	2	2	2	2	0	0	1	0	1	0	3	2	2	2	2	1	1	3	1	2	2	1	1	0.626093	2
249	1	1	1	1	2	2	3	3	1	3	1	0	2	1	2	2	2	0	2	2	2	2	1	0	1	0	1	0	1	1	0	4	2	1	1	3	0	0	0	1	0	0.626093	0
250	1	1	1	3	1	2	5	2	1	1	1	0	1	1	1	1	1	0	2	2	2	1	1	1	1	0	1	0	1	1	0	4	2	1	1	1	0	0	0	0	1	0.626093	0
251	1	1	2	4	1	2	3	2	1	1	1	0	2	0	2	3	2	1	3	2	2	2	0	0	1	0	1	0	2	2	3	4	2	1	3	3	1	4	6	0	0	0.626093	6
252	1	1	2	2	1	2	3	1	1	1	0	1	1	1	2	2	1	1	2	2	2	4	1	1	0	0	0	1	1	2	3	4	2	0	1	1	1	1	1	0	0	0.626093	1
253	1	1	1	4	1	2	4	1	2	1	0	1	2	0	1	3	1	0	2	2	1	2	0	0	0	1	0	0	2	1	0	2	2	0	1	2	0	0	0	1	0	0.626093	0
254	1	2	1	2	1	1	1	1	4	1	1	1	2	0	3	1	1	0	3	3	1	3	0	0	1	0	1	0	2	1	0	1	2	1	1	1	0	0	0	0	0	0.626093	0
255	1	1	2	4	1	2	4	1	2	1	0	0	2	0	2	1	1	0	2	2	1	3	0	0	0	0	0	0	3	1	0	1	2	0	1	3	0	0	0	0	0	0.626093	0
256	1	1	1	2	1	2	4	5	4	1	1	1	2	0	1	2	2	1	2	2	2	2	0	0	1	0	1	1	6	1	0	2	2	1	1	3	0	0	0	0	0	0.626093	0
257	1	1	1	3	1	2	5	5	1	1	1	0	2	0	2	2	1	0	2	3	1	2	0	0	1	0	1	1	1	1	0	1	2	1	1	3	0	0	0	0	0	0.626093	0
258	1	2	2	1	1	2	1	1	3	1	1	0	2	0	1	3	3	0	2	3	2	2	0	0	1	0	1	1	3	2	5	2	2	1	3	2	0	0	0	1	0	0.626093	0
259	1	1	1	2	1	2	3	5	1	1	1	1	2	0	2	1	1	0	2	1	1	2	0	0	1	0	1	0	4	1	0	2	2	1	1	3	0	0	0	0	0	0.626093	0
260	1	1	1	2	1	2	3	5	5	1	1	1	1	0	1	2	1	0	2	1	1	2	0	0	1	0	1	1	2	1	0	2	2	1	1	2	0	0	0	0	0	0.626093	0
261	0	2	1	1	1	2	5	5	5	1	1	0	2	0	1	1	1	0	2	1	1	3	0	0	1	0	1	0	3	1	0	1	1	1	1	2	0	0	0	0	0	-1.59318	0
262	0	2	2	1	1	2	4	1	2	1	1	1	2	0	1	1	1	0	2	3	1	2	0	0	1	0	1	1	5	1	0	4	2	1	1	3	0	0	0	0	1	-1.59318	0
263	0	1	1	2	1	2	3	5	3	1	1	1	2	0	1	1	1	1	2	3	1	2	0	0	1	1	1	0	1	1	0	2	2	1	1	3	0	0	0	1	0	-1.59318	0
264	1	2	2	2	1	2	4	1	4	1	1	1	2	0	1	2	2	0	2	3	1	2	0	0	1	1	1	1	6	1	0	4	2	1	1	3	0	0	0	0	0	0.626093	0
265	1	1	2	2	1	1	5	5	1	1	1	0	2	0	1	1	2	0	2	3	1	2	0	0	1	0	1	0	2	1	0	4	2	1	2	3	0	0	0	0	0	0.626093	0
266	1	1	1	3	1	2	3	5	2	1	0	1	2	0	2	1	2	1	2	1	1	2	0	1	0	0	0	0	4	1	0	2	2	0	1	2	0	0	0	1	0	0.626093	0
267	1	1	1	2	1	2	2	1	4	1	1	1	2	0	1	1	1	0	2	3	1	3	0	0	1	0	1	0	2	1	0	3	2	1	1	3	0	0	0	0	0	0.626093	0
268	1	2	2	2	1	2	5	1	2	1	1	0	2	0	1	1	1	0	2	3	1	2	0	0	1	1	1	0	3	1	0	3	2	1	1	3	0	0	0	0	0	0.626093	0
269	1	1	1	1	1	2	5	5	3	1	1	0	2	1	1	1	2	0	2	3	1	2	0	0	1	0	1	1	1	2	3	2	1	1	1	3	0	0	0	0	0	0.626093	0
270	0	1	1	3	1	2	4	5	3	1	1	0	2	0	1	2	2	1	2	2	2	3	0	1	1	1	1	0	4	1	0	1	1	1	1	3	0	0	0	1	0	-1.59318	0
271	0	2	2	3	1	2	3	1	4	1	1	0	2	0	2	2	2	0	3	3	1	2	0	0	1	0	1	0	3	2	2	4	2	1	1	1	0	0	0	0	0	-1.59318	0
272	0	1	1	2	1	2	3	5	4	1	1	0	2	0	1	2	2	0	2	3	1	2	0	0	1	0	1	1	6	1	0	2	2	1	1	3	0	0	0	0	0	-1.59318	0
273	1	2	1	2	1	2	3	5	4	1	1	0	2	0	1	2	1	0	2	1	1	2	0	0	1	0	1	0	5	1	0	2	2	1	1	3	0	0	0	0	0	0.626093	0
274	0	2	2	2	1	2	3	5	4	1	1	0	2	0	1	2	2	1	2	2	2	3	0	0	1	0	1	0	2	2	3	2	1	1	1	1	1	2	2	0	0	-1.59318	2
275	1	2	2	2	1	2	4	5	1	3	1	0	2	0	2	2	2	0	2	2	1	3	0	0	1	1	1	0	3	2	4	2	2	1	1	2	0	0	0	0	0	0.626093	0
276	0	1	1	2	1	2	4	5	2	3	1	0	2	1	1	2	2	0	3	3	1	2	0	0	1	1	1	0	2	1	0	3	2	1	3	3	0	0	0	0	0	-1.59318	0
277	1	1	1	2	1	2	4	5	4	1	1	0	2	0	1	2	2	0	2	3	1	2	0	0	1	0	1	1	4	1	0	2	2	1	3	3	0	0	0	0	0	0.626093	0
278	0	1	2	3	1	1	4	1	1	1	1	0	1	1	1	1	1	1	2	1	1	1	0	0	1	0	1	0	5	1	0	1	2	1	1	1	0	0	0	1	1	-1.59318	0
279	1	1	1	1	1	1	3	1	1	1	1	0	2	1	2	2	2	1	2	1	2	1	1	0	1	0	1	0	2	2	5	2	2	1	1	3	1	1	3	1	1	0.626093	3
280	0	1	2	2	1	1	3	1	1	1	1	1	1	0	1	2	3	1	2	2	1	2	1	0	1	1	1	1	1	2	2	3	2	1	2	3	1	2	2	1	0	-1.59318	2
281	1	1	2	2	1	1	1	1	1	1	1	0	2	0	2	2	1	1	2	2	2	1	1	0	1	0	1	0	2	1	0	1	2	1	1	1	0	0	0	1	1	0.626093	0
282	0	1	1	4	1	1	1	1	1	1	1	0	1	1	2	1	1	0	2	2	1	2	1	0	1	1	1	0	3	1	0	4	2	1	1	3	1	1	3	1	0	-1.59318	3
283	1	1	2	2	1	1	3	1	1	1	1	0	1	1	2	2	1	0	2	2	1	2	1	0	1	0	1	1	1	1	0	4	2	1	1	3	1	1	3	1	0	0.626093	3
284	1	1	2	4	1	1	2	1	1	1	1	0	2	1	2	2	3	1	2	2	1	2	1	0	1	0	1	1	3	2	2	2	2	1	1	2	1	4	6	0	1	0.626093	6
285	1	1	2	3	1	1	3	1	1	1	1	1	1	0	2	2	2	1	2	1	1	2	1	1	1	0	1	0	5	1	0	1	1	1	4	3	0	0	0	0	1	0.626093	0
286	1	1	2	2	1	1	2	1	1	1	1	0	1	0	2	2	2	1	2	2	1	4	1	0	1	1	1	1	3	1	0	1	2	1	1	3	1	1	1	1	1	0.626093	1
287	1	1	2	3	1	1	3	1	1	1	1	1	2	1	3	1	2	1	2	1	1	2	1	0	1	0	1	0	2	2	3	4	2	1	3	2	1	1	3	1	0	0.626093	3
288	1	1	2	4	1	1	1	1	1	1	1	0	1	1	3	2	1	0	2	2	1	1	1	0	1	0	1	0	3	2	3	4	2	1	4	2	1	1	3	1	1	0.626093	3
289	1	1	2	2	1	1	3	1	1	1	1	1	2	1	3	2	2	1	2	2	1	2	1	0	1	0	1	1	1	2	3	3	2	1	3	2	1	1	3	1	1	0.626093	3
290	1	1	2	3	1	1	1	1	1	1	1	0	1	1	3	1	3	1	2	1	2	1	0	0	1	1	1	0	3	2	1	2	2	1	1	2	1	2	2	0	1	0.626093	2
291	0	1	2	2	1	1	1	1	1	1	1	1	1	1	2	1	2	1	2	2	1	2	1	0	1	0	1	1	1	1	0	3	2	1	1	3	1	2	2	1	0	-1.59318	2
292	1	1	2	3	1	2	4	1	1	1	1	1	2	1	2	2	1	1	2	2	1	4	1	0	1	1	1	1	2	2	3	4	2	1	1	3	1	2	2	0	1	0.626093	2
293	1	1	2	3	1	1	3	1	1	1	1	1	2	1	1	1	1	1	2	2	2	2	1	0	1	1	1	0	2	2	3	2	2	1	3	2	0	0	0	1	0	0.626093	0
294	0	1	2	2	1	1	5	1	1	1	1	1	2	1	2	2	2	1	2	2	2	1	1	0	1	0	1	1	1	1	0	1	1	1	3	3	1	2	2	1	1	-1.59318	2
295	1	1	1	2	1	2	2	1	1	1	1	0	2	1	2	2	1	1	2	2	2	2	1	0	1	1	1	1	1	2	3	3	2	1	3	3	1	1	3	1	1	0.626093	3
296	1	1	2	1	1	1	4	1	1	1	1	1	1	1	3	3	1	1	3	2	2	2	1	0	1	0	1	1	1	2	2	3	2	1	1	2	1	2	2	1	1	0.626093	2
297	1	1	1	2	1	1	3	1	1	1	1	0	1	1	2	1	1	1	2	1	2	1	1	0	1	0	1	0	3	2	2	3	2	1	3	3	1	4	6	0	0	0.626093	6
298	1	1	2	2	1	1	2	1	1	1	1	1	2	1	3	2	1	1	2	1	2	2	0	0	1	1	1	1	1	2	2	2	2	1	1	2	1	2	2	1	1	0.626093	2
299	1	1	1	3	1	2	4	5	4	1	1	1	2	0	2	1	1	1	2	1	2	1	0	0	1	0	1	0	4	1	0	2	2	1	3	2	0	0	0	0	0	0.626093	0
300	1	2	1	1	1	2	5	5	2	1	1	0	2	0	1	2	2	0	2	3	1	2	0	0	1	0	1	0	2	1	0	2	2	1	3	3	0	0	0	0	0	0.626093	0
301	1	2	1	1	1	2	4	5	1	1	1	0	2	0	1	2	1	0	2	3	1	2	0	0	1	0	1	1	1	1	0	1	2	1	3	3	0	0	0	0	0	0.626093	0
302	1	1	1	1	1	2	5	5	1	1	1	0	2	0	1	1	2	0	2	2	1	2	0	0	1	1	1	0	3	2	4	4	2	1	1	3	0	0	0	0	0	0.626093	0
303	1	2	2	2	1	2	5	5	1	1	1	0	2	0	2	2	2	0	2	3	1	3	1	0	1	0	1	1	5	2	3	1	2	1	1	3	0	0	0	0	0	0.626093	0
304	1	1	1	2	1	2	5	5	1	1	1	0	2	0	1	2	2	0	2	1	1	3	0	0	1	0	1	0	2	2	2	3	2	1	3	2	0	0	0	0	0	0.626093	0
305	1	2	1	2	1	2	5	1	1	1	1	0	2	0	1	2	2	0	2	2	2	3	0	0	1	0	1	0	4	2	4	3	2	1	3	3	0	0	0	0	0	0.626093	0
306	1	1	1	1	1	2	4	5	1	1	1	0	2	0	2	2	2	0	2	3	1	3	0	0	1	0	1	0	3	1	0	1	2	1	1	3	0	0	0	0	0	0.626093	0
307	1	2	2	2	1	2	2	1	5	1	1	0	2	0	1	2	2	0	2	2	1	3	0	1	1	1	1	1	5	1	0	1	2	1	2	1	0	0	0	1	0	0.626093	0
308	0	1	2	3	1	2	5	5	4	1	1	1	1	1	3	2	1	1	2	1	1	1	0	0	1	1	1	0	2	1	0	1	2	1	1	2	0	0	0	0	0	-1.59318	0
309	1	2	1	1	1	2	2	5	1	1	1	0	2	0	1	1	2	0	2	2	1	2	0	0	1	0	1	0	3	1	0	2	2	1	1	3	1	1	1	1	1	0.626093	1
310	1	1	2	1	1	2	1	3	5	1	1	1	2	0	1	2	2	0	2	1	1	2	0	0	1	0	1	1	4	2	2	2	2	1	3	3	0	0	0	1	0	0.626093	0
311	1	1	2	4	1	1	3	1	1	1	1	0	2	1	3	1	2	1	2	1	2	1	1	0	1	0	1	0	3	2	3	4	2	1	1	3	1	1	3	1	1	0.626093	3
312	1	1	2	2	1	1	5	1	1	1	1	0	2	1	3	2	2	1	3	2	2	2	1	0	1	0	1	1	1	1	0	2	2	1	1	3	1	1	3	1	1	0.626093	3
313	1	1	2	4	1	1	3	1	1	1	1	1	1	1	3	3	2	1	2	2	2	2	1	0	1	1	1	0	3	2	3	4	2	1	1	3	1	2	2	0	1	0.626093	2
314	1	1	2	4	1	1	3	1	1	1	0	0	2	0	2	2	3	1	2	2	2	2	0	0	0	1	0	1	1	2	2	3	2	0	1	1	0	0	0	1	1	0.626093	0
315	0	1	2	2	1	1	2	1	1	1	1	0	2	1	3	1	2	1	2	2	2	2	1	0	1	1	1	1	1	1	0	2	2	1	3	3	0	0	0	1	1	-1.59318	0
316	0	1	2	2	1	1	3	1	1	1	1	0	2	1	3	2	2	1	2	2	2	2	1	0	1	0	1	1	1	2	3	4	2	1	1	3	1	2	2	1	1	-1.59318	2
317	1	1	2	3	1	1	4	1	1	1	1	1	2	1	3	3	2	1	2	2	2	2	1	0	1	0	1	1	2	1	0	3	2	1	1	3	1	1	3	1	1	0.626093	3
318	0	1	2	3	1	1	3	1	1	1	1	1	2	1	3	2	2	1	2	2	2	2	1	0	1	0	1	0	4	2	3	4	2	1	1	3	1	1	3	1	1	-1.59318	3
319	1	1	1	4	1	1	4	1	1	1	1	1	2	1	3	1	2	1	2	2	2	2	1	0	1	0	1	1	1	1	0	2	2	1	1	3	1	1	3	1	1	0.626093	3
320	1	1	2	3	1	1	3	2	3	1	1	0	2	1	3	2	1	0	2	2	2	2	1	0	1	0	1	1	1	2	3	4	2	1	1	3	1	1	3	1	0	0.626093	3
321	1	1	2	4	1	2	2	4	1	1	0	0	2	1	2	3	2	1	2	2	2	2	1	0	0	1	0	0	2	2	5	2	2	0	3	1	0	0	0	1	1	0.626093	0
322	1	1	2	2	1	1	1	1	1	1	1	0	2	1	3	1	2	1	2	2	2	2	1	0	1	0	1	1	1	2	3	2	2	1	3	3	1	1	3	1	1	0.626093	3
323	1	1	2	2	1	1	5	1	1	1	1	0	1	1	3	2	1	1	2	2	2	2	1	0	1	1	1	0	3	2	3	2	2	1	2	3	1	1	3	1	1	0.626093	3
324	1	1	2	3	1	2	5	3	3	1	1	0	2	1	3	3	1	1	2	2	2	2	0	0	1	0	1	1	1	2	3	4	2	1	3	3	1	4	5	1	0	0.626093	5
325	1	1	2	2	1	1	2	1	1	1	1	0	1	1	2	1	2	1	2	2	2	2	0	0	1	0	1	0	4	2	1	3	2	1	3	3	1	1	3	1	1	0.626093	3
326	1	1	2	2	1	1	4	1	1	1	0	0	1	0	1	2	2	1	2	2	2	2	1	0	0	0	0	1	1	2	3	2	1	0	3	3	1	3	4	1	0	0.626093	4
327	1	1	2	2	1	1	1	1	1	1	1	1	1	1	2	2	2	1	2	2	2	3	1	0	1	0	1	1	1	2	3	4	2	1	3	2	1	2	2	1	1	0.626093	2
328	1	1	2	2	1	1	1	1	1	1	1	0	2	1	3	1	1	1	2	2	2	3	1	0	1	0	1	1	1	2	3	4	2	1	3	3	1	1	3	1	1	0.626093	3
329	0	1	2	3	1	1	5	1	2	1	1	0	2	1	3	2	2	1	2	2	2	2	1	0	1	1	1	1	1	2	3	4	2	1	1	3	1	1	3	1	1	-1.59318	3
330	1	1	2	3	1	2	1	4	4	1	1	1	2	1	3	3	2	1	2	2	2	2	1	0	1	1	1	0	3	2	3	4	2	1	2	3	1	2	2	1	1	0.626093	2
331	0	1	2	2	1	2	2	2	3	1	1	0	2	1	3	1	3	1	2	2	2	2	1	0	1	0	1	0	3	2	3	4	2	1	3	2	1	1	1	1	1	-1.59318	1
332	1	1	2	2	1	2	4	3	1	1	1	0	2	1	3	2	2	1	2	2	2	2	1	0	1	1	1	0	2	2	5	2	2	1	3	2	1	1	3	1	0	0.626093	3
333	1	1	2	3	1	1	5	1	1	1	1	1	2	1	3	3	2	1	2	2	2	4	1	0	1	0	1	0	4	1	0	2	2	1	1	3	1	2	2	1	1	0.626093	2
334	1	1	2	1	1	2	5	3	1	1	1	1	1	0	2	3	2	1	2	2	2	2	1	0	1	0	1	0	3	2	3	4	2	1	1	3	0	0	0	0	1	0.626093	0
335	0	1	2	4	1	1	5	2	3	1	1	1	2	0	1	3	2	1	3	2	2	2	1	0	1	0	1	0	2	1	0	3	2	1	1	3	1	2	2	1	1	-1.59318	2
336	1	1	2	2	1	2	3	3	1	1	1	0	1	0	2	2	3	1	2	2	2	2	1	0	1	0	1	0	2	2	5	3	2	1	1	3	1	2	2	1	1	0.626093	2
337	1	1	2	2	1	2	4	1	1	1	1	0	2	1	3	3	3	0	2	1	2	1	1	1	1	0	1	0	3	2	3	4	2	1	1	3	0	0	0	0	1	0.626093	0
338	0	1	2	4	1	2	5	3	1	1	1	0	2	0	2	2	2	1	2	2	2	2	1	0	1	0	1	0	2	2	3	2	1	1	1	3	0	0	0	0	1	-1.59318	0
339	0	1	2	4	1	2	4	3	1	1	0	0	2	0	2	1	3	1	2	2	2	1	1	1	0	1	0	1	1	1	0	4	2	0	3	3	0	0	0	0	0	-1.59318	0
340	1	1	2	2	1	2	4	5	4	1	0	0	1	1	3	2	1	0	2	3	1	2	0	0	0	1	0	0	4	1	0	1	2	0	3	3	0	0	0	0	0	0.626093	0
341	1	2	2	2	1	2	5	2	4	1	0	1	2	0	2	2	2	0	3	3	1	1	0	0	0	0	0	1	2	2	2	1	2	0	3	1	1	1	1	1	0	0.626093	1
342	1	2	2	2	1	2	5	2	4	1	0	0	2	0	1	2	2	0	2	3	1	2	1	0	0	0	0	0	4	2	1	2	1	0	1	3	0	0	0	0	0	0.626093	0
343	1	1	1	3	1	2	1	5	2	1	0	1	2	0	1	2	1	0	2	2	1	2	0	0	0	0	0	0	2	1	0	1	2	0	1	1	0	0	0	0	0	0.626093	0
344	1	2	2	1	1	2	5	5	4	1	1	1	2	0	2	2	2	0	2	1	2	1	0	0	1	0	1	0	3	1	0	1	1	1	1	1	1	2	2	1	0	0.626093	2
345	1	2	2	1	1	2	3	5	1	1	0	1	2	1	2	1	2	1	2	1	2	1	0	0	0	0	0	0	4	2	2	2	2	0	1	3	0	0	0	1	1	0.626093	0
346	0	1	1	1	1	2	2	5	1	1	0	1	2	0	2	2	2	0	2	2	1	2	0	0	0	0	0	0	2	2	1	2	2	0	2	2	0	0	0	1	0	-1.59318	0
347	0	2	2	2	1	2	4	3	5	1	0	1	2	0	1	1	1	1	2	3	1	2	0	1	0	0	0	1	6	2	4	4	2	0	1	1	0	0	0	0	0	-1.59318	0
348	0	1	1	2	1	2	1	3	3	1	0	1	2	0	2	1	2	1	2	3	1	2	0	1	0	0	0	0	4	2	2	3	2	0	1	2	0	0	0	1	1	-1.59318	0
349	1	2	2	2	1	2	2	3	4	1	0	1	2	0	1	2	2	0	2	1	2	2	0	1	0	1	0	1	2	2	3	2	2	0	1	1	0	0	0	0	0	0.626093	0
350	1	1	1	2	1	2	2	3	2	1	0	0	2	0	1	1	2	0	2	1	2	2	0	0	0	1	0	0	3	2	2	3	2	0	1	3	0	0	0	1	0	0.626093	0
351	1	1	2	2	1	2	3	2	1	1	1	0	1	1	3	1	2	1	2	2	2	2	1	0	1	1	1	0	2	2	3	4	2	1	1	3	1	2	2	1	1	0.626093	2
352	0	1	2	1	1	2	1	1	1	1	1	0	1	1	2	2	2	1	2	2	2	2	1	1	1	0	1	0	1	2	3	4	2	1	1	3	1	2	2	1	1	-1.59318	2
353	0	1	2	1	1	1	3	1	1	1	1	1	2	1	3	3	1	0	2	2	2	2	1	0	1	0	1	1	1	2	5	1	1	1	1	1	0	0	0	0	1	-1.59318	0
354	1	1	2	2	1	1	2	1	1	1	0	1	1	1	3	1	3	1	3	2	2	2	1	0	0	0	0	0	3	1	0	1	1	0	1	2	1	1	1	0	1	0.626093	1
355	1	1	2	4	1	2	4	3	1	1	1	0	2	1	3	2	2	1	2	2	2	2	0	0	1	0	1	1	1	1	0	4	2	1	4	1	1	1	3	1	0	0.626093	3
356	1	1	2	1	2	1	1	2	3	3	1	0	2	1	2	3	1	1	2	2	2	2	1	0	1	0	1	1	1	1	0	4	2	1	1	3	1	1	3	1	0	0.626093	3
357	0	1	2	4	1	2	1	3	2	1	1	0	1	1	3	1	1	0	2	2	2	4	0	0	1	0	1	0	2	1	0	4	2	1	1	2	1	1	3	1	1	-1.59318	3
358	0	1	2	4	1	2	1	3	4	1	1	0	1	1	2	2	3	1	3	2	2	2	1	0	1	0	1	0	2	2	3	2	2	1	1	3	1	2	2	1	0	-1.59318	2
359	1	1	2	3	1	2	1	1	2	1	1	1	2	0	1	2	3	1	2	2	2	1	1	1	1	1	1	0	3	2	3	2	2	1	3	2	1	1	3	1	1	0.626093	3
360	1	1	2	1	2	2	5	3	2	3	0	1	2	1	2	3	2	1	2	2	2	2	1	1	0	1	0	1	1	1	0	4	2	0	1	3	1	2	2	1	1	0.626093	2
361	1	1	2	2	1	2	4	3	2	1	1	0	1	0	1	2	3	1	2	2	2	2	1	1	1	0	1	0	1	2	3	3	2	1	1	3	1	1	3	1	1	0.626093	3
362	1	1	2	2	1	2	3	3	1	1	0	0	2	0	1	1	2	1	2	2	2	2	1	1	0	1	0	0	2	2	3	4	2	0	1	3	0	0	0	0	0	0.626093	0
363	0	1	2	1	1	1	1	1	1	1	0	1	2	1	2	3	2	1	3	2	2	2	1	0	0	0	0	0	2	2	1	1	2	0	1	3	0	0	0	0	0	-1.59318	0
364	0	1	2	2	1	2	5	3	1	1	1	1	2	1	1	1	2	1	2	2	2	2	1	0	1	0	1	0	3	2	3	4	2	1	1	3	1	3	4	1	1	-1.59318	4
365	0	1	2	1	1	2	1	3	1	1	1	0	2	1	1	2	2	1	2	2	2	2	1	0	1	0	1	0	2	2	3	3	2	1	1	3	1	2	2	1	1	-1.59318	2
366	1	1	2	4	1	1	1	1	2	1	1	0	1	0	1	2	3	1	2	2	2	2	1	1	1	0	1	0	3	2	3	4	2	1	1	3	1	2	2	1	0	0.626093	2
367	1	1	2	3	1	1	4	1	1	1	1	0	2	1	3	3	2	1	2	2	2	2	1	1	1	1	1	0	2	2	5	2	2	1	1	3	1	2	2	1	0	0.626093	2
368	1	1	2	2	1	2	3	3	1	1	1	0	1	1	3	1	2	1	2	2	2	2	1	1	1	0	1	0	3	2	3	4	2	1	1	3	1	3	4	1	1	0.626093	4
369	0	1	2	3	1	2	1	2	2	1	1	1	1	0	1	2	3	1	2	2	2	2	1	0	1	0	1	0	2	2	3	3	2	1	1	3	1	3	4	1	1	-1.59318	4
370	1	1	2	1	1	2	5	1	1	1	1	0	1	1	3	3	3	0	3	2	2	2	1	1	1	1	1	0	2	2	3	4	2	1	3	3	1	2	2	1	1	0.626093	2
371	0	1	2	2	1	1	2	1	1	1	1	0	1	1	3	2	1	0	2	2	2	2	1	1	1	1	1	0	1	2	3	4	2	1	1	1	1	2	2	0	1	-1.59318	2
372	1	1	2	2	1	1	5	1	1	1	1	1	1	0	1	2	3	1	2	2	2	2	1	1	1	0	1	0	2	1	0	4	2	1	1	3	1	1	3	1	1	0.626093	3
373	1	1	2	1	1	1	5	1	5	1	1	0	1	1	3	1	2	1	2	1	2	2	1	0	1	0	1	0	2	1	0	4	2	1	1	2	0	0	0	0	1	0.626093	0
374	0	1	2	1	2	2	1	2	2	3	1	1	2	1	3	2	2	1	2	2	2	2	1	1	1	0	1	0	1	2	3	4	2	1	1	3	1	1	1	0	1	-1.59318	1
375	1	1	2	1	1	1	1	1	1	1	1	0	2	1	3	1	2	1	2	2	2	2	1	1	1	0	1	1	1	2	3	4	2	1	1	3	1	3	4	1	1	0.626093	4
376	0	1	2	1	1	2	3	3	2	3	0	0	1	0	1	2	3	1	2	2	2	4	1	0	0	0	0	0	3	1	0	1	1	0	1	3	1	4	6	0	0	-1.59318	6
377	1	1	2	1	1	1	3	1	2	1	1	1	2	1	3	2	2	1	2	1	2	1	0	0	1	0	1	0	2	2	3	3	2	1	1	3	1	3	4	1	0	0.626093	4
378	1	1	2	1	1	2	4	3	3	1	1	1	1	1	3	3	1	0	2	2	2	1	1	1	1	1	1	0	1	2	5	2	1	1	1	1	1	1	1	1	0	0.626093	1
379	1	1	2	1	1	2	4	2	1	1	1	0	1	1	3	2	3	1	2	2	2	2	1	0	1	0	1	0	3	2	1	2	2	1	4	2	1	2	2	1	1	0.626093	2
380	1	1	2	4	1	2	5	2	2	1	1	1	2	1	2	1	2	1	2	2	2	2	1	0	1	0	1	1	1	1	0	4	2	1	2	3	1	1	3	1	0	0.626093	3
381	1	1	2	1	1	2	4	2	2	1	0	0	1	0	1	2	2	1	2	2	2	2	0	0	0	0	0	0	3	1	0	1	1	0	2	3	1	1	1	1	0	0.626093	1
382	0	1	2	2	2	2	2	2	2	2	1	1	1	0	1	2	3	1	2	2	1	2	0	0	1	0	1	0	2	2	3	3	2	1	4	2	1	3	4	1	0	-1.59318	4
383	0	1	2	2	1	1	5	1	1	1	0	0	2	1	2	2	2	1	2	2	2	2	1	0	0	0	0	0	3	1	0	1	2	0	2	3	1	2	2	0	1	-1.59318	2
384	0	1	2	4	1	1	1	1	1	1	1	0	2	1	2	2	2	1	2	2	2	2	1	0	1	0	1	0	3	2	3	4	2	1	3	2	0	0	0	0	1	-1.59318	0
385	0	1	2	3	1	1	3	1	1	1	1	1	1	0	1	2	3	1	2	2	2	2	1	0	1	0	1	1	1	2	3	4	2	1	2	3	1	3	4	1	1	-1.59318	4
386	1	1	2	2	1	1	3	1	1	1	1	0	1	0	1	1	1	1	2	2	2	2	1	0	1	0	1	1	1	1	0	4	2	1	2	3	1	2	2	1	0	0.626093	2
387	1	1	2	1	2	2	1	2	1	2	1	0	2	0	1	3	2	1	2	2	2	2	1	0	1	0	1	0	2	1	0	4	2	1	4	1	1	1	1	1	1	0.626093	1
388	1	1	2	1	1	2	4	2	2	1	0	0	1	1	2	2	3	0	3	2	2	4	0	0	0	0	0	0	1	2	2	1	1	0	2	1	0	0	0	1	1	0.626093	0
389	0	1	2	1	2	2	4	5	1	2	1	1	2	0	2	1	2	1	2	2	2	2	1	1	1	0	1	0	2	2	3	2	2	1	3	1	1	1	3	1	1	-1.59318	3
390	0	1	2	2	1	1	4	1	1	1	1	1	2	1	3	1	2	1	2	2	2	2	1	0	1	0	1	0	3	1	0	1	1	1	4	3	1	1	3	1	0	-1.59318	3
391	1	1	1	2	1	1	3	1	1	1	1	1	2	1	2	2	2	1	2	2	2	2	0	0	1	0	1	1	1	2	3	4	2	1	3	2	1	2	2	0	0	0.626093	2
392	1	1	2	3	1	2	2	1	2	1	1	0	1	1	1	1	3	0	3	2	2	2	1	1	1	1	1	0	1	2	5	2	2	1	2	3	1	2	2	1	1	0.626093	2
393	0	1	2	1	2	2	1	2	2	2	0	0	2	0	2	1	1	1	2	1	2	2	1	1	0	1	0	0	3	2	1	1	1	0	2	3	1	4	6	1	1	-1.59318	6
394	0	1	2	1	2	2	3	2	2	2	1	0	2	0	2	3	2	1	2	2	2	2	1	0	1	0	1	0	3	1	0	1	1	1	2	3	1	2	2	1	1	-1.59318	2
395	1	1	2	1	1	1	3	1	1	1	1	1	2	1	2	2	2	1	2	2	2	2	1	1	1	0	1	0	3	2	2	3	2	1	2	3	1	2	2	1	0	0.626093	2
396	1	1	2	2	1	1	1	1	1	1	1	0	1	0	2	2	3	1	2	2	2	2	1	0	1	0	1	0	3	2	3	4	2	1	3	2	1	4	5	1	0	0.626093	5
397	1	1	2	3	1	2	2	1	2	1	1	0	1	1	2	3	3	0	3	2	2	2	1	1	1	1	1	0	3	2	5	2	2	1	2	3	1	2	2	1	1	0.626093	2
